# Supplementary material for: Clinical risk factors and genomic characterization of carbapenem-resistant Klebsiella pneumoniae infections in a traditional Chinese medicine hospital
Source: Front Cell Infect Microbiol. 2026 May 25;16:1738197. doi: 10.3389/fcimb.2026.1738197 (PMC13243436; doi:10.3389/fcimb.2026.1738197)
Supplement: Supplementary file 1 [file Table1.xlsx]

## Sheet: Supplementary Table 1
Supplementary Table 1 Antimicrobial resistance profiles of CRKP isolates (2019-2022) and ST11-KL64 clone
Antimicrobial Agent	Totle （n=233）	2019（n=62)	2020 (n=32)	2021 (n=56)	2022 (n=83）	ST11-KL64（n=57）				Supplementary Table 1 Annual prevalence of CRKP (2019–2022)
Cefoperazone/Sulbactam	95.7082	100	93.75	92.9	95.1807	100				Year	Total K. pneumoniae isolates（n）	CRKP isolates（n）	Resistance rate (%)
Ampicillin/Sulbactam	100	100	100	100	100	100				2019	427	79	18.5
Piperacillin/Tazobactam	98.7227	95.2	100	100	100	100				2020	262	38	14.5
Cefazolin	100	100	100	100	100	100				2021	500	68	13.6
Cefuroxime	100	100	100	100	100	100				2022	396	99	25
Ceftazidime	99.1433	100	100	98.2	98.8	100
Ceftriaxone	100	100	100	100	100	100
Cefotaxime	100	100	100	100	100	100
Cefepime	98.2867	98.4	96.875	100	97.5904	100
Cefoxitin	99.5708	100	100	100	98.7952	100
Imipenem	100	100	100	100	100	100
Meropenem	99.5708	100	96.875	100	100	100
Ciprofloxacin	-	-	-	89.3	90.3614	100
Levofloxacin	97.8575	98.4	96.875	96.4	98.7952	100
Amikacin	60.5159	37.1	75	73.2	63.8554	91.2281
Gentamicin	86.2567	88.7	87.5	83.9	85.5422	98.2456
Tobramycin	-	-	-	76.8	75.9036	94.7368
Sulfamethoxazole/Trimethoprim	54.9	56.5	62.5	42.9	59.0361	71.9298
Polymyxin B	3.00429	0	0	0	8.43373	19.2982
Ceftazidime/Avibactam	-	-	3.125	3.6	9.6	1.75439
Tigecycline	0.427468	0	0	0	1.2	0
"-" indicates data not available for that year

## Sheet: Supplementary Table 2
Supplementary Table 2 Frequency of sequence type(s) of CRKP strains in 2022.
Ranking	sequence type(s)	No. of isolates	Frequency (% of 102 CRKP strains)
1	ST11	67	0.656863
	KL64	57	0.558824
	KL47	6	0.0588235
	KL25	3	0.0294118
	KL19	1	0.00980392
2	ST15	22	0.215686
	KL19	22	0.215686
3	ST29	4	0.0392157
	KL54	4	0.0392157
4	ST42	3	0.0294118
	KL64	3	0.0294118
5	ST307	3	0.0294118
	KL102	3	0.0294118
6	ST1049	1	0.00980392
	KL5	1	0.00980392
7	ST1658	1	0.00980392
	KL60	1	0.00980392
	ST3345	1	0.01
8	KL8	1	0.00980392

## Sheet: Supplementary Table 3 
Supplementary Table 3 Frequency of O genotype of CRKP strains in 2022.
Ranking	O genotype(s)	No. of isolates	Frequency (% of 102 CRKP strains)
1	O2a	59	0.578431
2	O1ab	23	0.22549
3	O2afg	12	0.117647
4	O13	6	0.0588235
5	O3b	1	0.00980392
6	O5	1	0.00980392

## Sheet: Supplementary Table 4
Supplementary Table 4 Frequency of capsular types of CRKP strains in 2022.
Ranking	Capsular type(s)	No. of isolates	Frequency (% of 102 CRKP strains)
1	KL64	60	0.588235
2	KL19	23	0.22549
3	KL47	6	0.0588235
4	KL54	4	0.0392157
5	KL102	3	0.0294118
6	KL25	3	0.0294118
7	KL5	1	0.00980392
8	KL60	1	0.00980392
9	KL8	1	0.00980392
Supplementary Table 4 Frequency of capsular types of CRKP strains in 2022.
Ranking	Capsular type(s)	No. of isolates	Frequency (% of 102 CRKP strains)
1	KL64	60	0.588235
	O2a	57	0.558824
	O1ab	3	0.0294118
2	KL19	23	0.22549
	O1ab	15	0.147059
	O2afg	8	0.0784314
3	KL47	6	0.0588235
	O13	6	0.059
4	KL54	4	0.0392157
	O1ab	4	0.0392157
5	KL102	3	0.0294118
	O2afg	3	0.0294118
6	KL25	3	0.0294118
	O2a	2	0.0196078
	O5	1	0.00980392
7	KL5	1	0.00980392
	O1ab	1	0.00980392
8	KL60	1	0.00980392
	O3b	1	0.00980392
9	KL8	1	0.00980392
	O2afg	1	0.00980392

## Sheet: Supplementary Table 5
Supplementary Table 5 Frequency of carbapenemase genes of CRKP strains in 2022.
Ranking	carbapenemase gene(s)	No. of isolates	Frequency (% of 102 CRKP strains)
1	blaKPC-2	94	0.921569
	blaDNM	5	0.049
2	blaNDM-5	3	0.029
3	blaNDM-1	2	0.02
4	Novel blaKPC-2 variant (L169T)*	1	0.00980392
5	KPC-2,+NDM-1	1	0.00980392
6	KPC-33	1	0.00980392
7	blaOXA-48	0	0
8	blaVIM	0	0
9	blaIMP	0	0

## Sheet: Supplementary Table 6
Supplementary Table 6 Frequency of qnr type(s) of qnr-positive strains in 2022.
Ranking	qnr type(s)	No. of isolates	Frequency (% of 87 qnr-positive strains)
1	qnrS1	61	0.701
2	qnrB4	15	0.172414
3	qnrB1	4	0.045977
4	qnrB1, qnrB4, qnrS1	2	0.0229885
5	qnrB19, qnrS1	2	0.0229885
6	qnrB4, qnrS1	2	0.0229885
7	qnrB1, qnrB4	1	0.0114943
		87

## Sheet: Supplementary Table 7
Supplementary Table 7 Frequency of yersiniabactin type(s) of CRKP strains in 2022.
Ranking	yersiniabactin type(s)	No. of isolates	Frequency (% of 102 CRKP strains)
1	ybt9/ICEKp3	70	0.686275
	ST11-KL64	57	0.558824
	others	13	0.127451
2	ybt14/ICEKp12	24	0.235294
	ST15-KL19	22	0.215686
	others	2	0.0196078
3	ybt4/plasmid	1	0.00980392
4	-	7	0.0686275
